# Supplementary material for: Vitamin D Supplementation and Prior Oral Poliovirus Vaccination Decrease Odds of COVID-19 Outcomes among Adults Recently Inoculated with Inactivated Poliovirus Vaccine
Source: Vaccines (Basel). 2024 Jan 24;12(2):121. doi: 10.3390/vaccines12020121 (PMC10892023; doi:10.3390/vaccines12020121)
Supplement: Supplementary file 1 [file vaccines-12-00121-s001.zip]

Archive with 1 entries (1 files):
- vaccines-2822045-supplementary.pdf
